# Supplementary material for: Expression of Concern: Stress-Induced Sphingolipid Signaling: Role of Type-2 Neutral Sphingomyelinase in Murine Cell Apoptosis and Proliferation
Source: PLoS One. 2018 Dec 10;13(12):e0208866. doi: 10.1371/journal.pone.0208866 (PMC6287835; doi:10.1371/journal.pone.0208866)
Supplement: S1 File — (ZIP) [file pone.0208866.s001.zip]

Archive with 3 entries (3 files):
- Corrected Fig 1 raw images/DSCN1572.JPG
- Corrected Fig 1 raw images/DSCN1569.JPG
- Corrected Fig 1 raw images/DSCN1566.JPG
