# Supplementary material for: Expression of Concern: Stress-Induced Sphingolipid Signaling: Role of Type-2 Neutral Sphingomyelinase in Murine Cell Apoptosis and Proliferation
Source: PLoS One. 2018 Dec 10;13(12):e0208866. doi: 10.1371/journal.pone.0208866 (PMC6287835; doi:10.1371/journal.pone.0208866)
Supplement: S2 File — (ZIP) [file pone.0208866.s002.zip]

Archive with 8 entries (8 files):
- Fig 3 raw images/replacement images for missing image files Fig 3/DSCN9698 fro tnf.JPG
- Fig 3 raw images/replacement images for missing image files Fig 3/DSCN9692 fro stau.JPG
- Fig 3 raw images/replacement images for missing image files Fig 3/DSCN9688fro oxLDL.JPG
- Fig 3 raw images/replacement images for missing image files Fig 3/DSCN9701 wt cntrl.JPG
- Fig 3 raw images/present in original Fig 3/DSCN9710.JPG
- Fig 3 raw images/present in original Fig 3/DSCN9683 fro cntrl.JPG
- Fig 3 raw images/present in original Fig 3/DSCN9738.JPG
- Fig 3 raw images/present in original Fig 3/DSCN9699.JPG
