# Supplementary material for: Expression of Concern: Stress-Induced Sphingolipid Signaling: Role of Type-2 Neutral Sphingomyelinase in Murine Cell Apoptosis and Proliferation
Source: PLoS One. 2018 Dec 10;13(12):e0208866. doi: 10.1371/journal.pone.0208866 (PMC6287835; doi:10.1371/journal.pone.0208866)
Supplement: S3 File — (ZIP) [file pone.0208866.s003.zip]

Archive with 21 entries (19 files):
- S3_File/
- S3_File/pone.0009826 EOC Replication Data 2018 (1 of 4)/
- S3_File/pone.0009826 EOC Replication Data 2018 (1 of 4)/cnt.tif
- S3_File/pone.0009826 EOC Replication Data 2018 (1 of 4)/cnt0001.tif
- S3_File/pone.0009826 EOC Replication Data 2018 (1 of 4)/cnt0002.tif
- S3_File/pone.0009826 EOC Replication Data 2018 (1 of 4)/cnt0003.tif
- S3_File/pone.0009826 EOC Replication Data 2018 (1 of 4)/cnt0004.tif
- S3_File/pone.0009826 EOC Replication Data 2018 (1 of 4)/cnt0005.tif
- S3_File/pone.0009826 EOC Replication Data 2018 (1 of 4)/cnt0006.tif
- S3_File/pone.0009826 EOC Replication Data 2018 (1 of 4)/DSCN9530.JPG
- S3_File/pone.0009826 EOC Replication Data 2018 (1 of 4)/Method for 2018 Replication.docx
- S3_File/pone.0009826 EOC Replication Data 2018 (1 of 4)/tnf.tif
- S3_File/pone.0009826 EOC Replication Data 2018 (1 of 4)/tnf0001.tif
- S3_File/pone.0009826 EOC Replication Data 2018 (1 of 4)/tnf0002.tif
- S3_File/pone.0009826 EOC Replication Data 2018 (1 of 4)/tnf0003.tif
- S3_File/pone.0009826 EOC Replication Data 2018 (1 of 4)/tnf0004.tif
- S3_File/pone.0009826 EOC Replication Data 2018 (1 of 4)/tnf0006.tif
- S3_File/pone.0009826 EOC Replication Data 2018 (1 of 4)/tnf0007.tif
- S3_File/pone.0009826 EOC Replication Data 2018 (1 of 4)/tnf0008.tif
- S3_File/pone.0009826 EOC Replication Data 2018 (1 of 4)/wt cnt 0001.tif
- S3_File/pone.0009826 EOC Replication Data 2018 (1 of 4)/wt cnt 0001_001.tif
