# Supplementary material for: Expression of Concern: Stress-Induced Sphingolipid Signaling: Role of Type-2 Neutral Sphingomyelinase in Murine Cell Apoptosis and Proliferation
Source: PLoS One. 2018 Dec 10;13(12):e0208866. doi: 10.1371/journal.pone.0208866 (PMC6287835; doi:10.1371/journal.pone.0208866)
Supplement: S4 File — (ZIP) [file pone.0208866.s004.zip]

Archive with 22 entries (20 files):
- S4_File/
- S4_File/pone.0009826 EOC Replication Data 2018 (2 of 4)/
- S4_File/pone.0009826 EOC Replication Data 2018 (2 of 4)/wt cnt 0002.tif
- S4_File/pone.0009826 EOC Replication Data 2018 (2 of 4)/wt cnt 0002_001.tif
- S4_File/pone.0009826 EOC Replication Data 2018 (2 of 4)/wt cnt 0003.tif
- S4_File/pone.0009826 EOC Replication Data 2018 (2 of 4)/wt cnt 0003_001.tif
- S4_File/pone.0009826 EOC Replication Data 2018 (2 of 4)/wt cnt 0004.tif
- S4_File/pone.0009826 EOC Replication Data 2018 (2 of 4)/wt cnt 0004_001.tif
- S4_File/pone.0009826 EOC Replication Data 2018 (2 of 4)/wt cnt 0005.tif
- S4_File/pone.0009826 EOC Replication Data 2018 (2 of 4)/wt cnt 0005_001.tif
- S4_File/pone.0009826 EOC Replication Data 2018 (2 of 4)/wt cnt 0006.tif
- S4_File/pone.0009826 EOC Replication Data 2018 (2 of 4)/wt cnt 0006_001.tif
- S4_File/pone.0009826 EOC Replication Data 2018 (2 of 4)/wt cnt 0007.tif
- S4_File/pone.0009826 EOC Replication Data 2018 (2 of 4)/wt cnt 0007_001.tif
- S4_File/pone.0009826 EOC Replication Data 2018 (2 of 4)/wt cnt 0008.tif
- S4_File/pone.0009826 EOC Replication Data 2018 (2 of 4)/wt cnt 0008_001.tif
- S4_File/pone.0009826 EOC Replication Data 2018 (2 of 4)/wt cnt 0009.tif
- S4_File/pone.0009826 EOC Replication Data 2018 (2 of 4)/wt cnt 0009_001.tif
- S4_File/pone.0009826 EOC Replication Data 2018 (2 of 4)/wt cnt 0010.tif
- S4_File/pone.0009826 EOC Replication Data 2018 (2 of 4)/wt cnt 0010_001.tif
- S4_File/pone.0009826 EOC Replication Data 2018 (2 of 4)/wt cnt 0011.tif
- S4_File/pone.0009826 EOC Replication Data 2018 (2 of 4)/wt cnt 0011_001.tif
