# Supplementary material for: Expression of Concern: Stress-Induced Sphingolipid Signaling: Role of Type-2 Neutral Sphingomyelinase in Murine Cell Apoptosis and Proliferation
Source: PLoS One. 2018 Dec 10;13(12):e0208866. doi: 10.1371/journal.pone.0208866 (PMC6287835; doi:10.1371/journal.pone.0208866)
Supplement: S5 File — (ZIP) [file pone.0208866.s005.zip]

Archive with 22 entries (20 files):
- S5_File/
- S5_File/pone.0009826 EOC Replication Data 2018 (3 of 4)/
- S5_File/pone.0009826 EOC Replication Data 2018 (3 of 4)/wt cnt 0012.tif
- S5_File/pone.0009826 EOC Replication Data 2018 (3 of 4)/wt cnt 0013.tif
- S5_File/pone.0009826 EOC Replication Data 2018 (3 of 4)/wt cnt 0014.tif
- S5_File/pone.0009826 EOC Replication Data 2018 (3 of 4)/wt cnt 0015.tif
- S5_File/pone.0009826 EOC Replication Data 2018 (3 of 4)/wt cnt 0016.tif
- S5_File/pone.0009826 EOC Replication Data 2018 (3 of 4)/wt cnt 0017.tif
- S5_File/pone.0009826 EOC Replication Data 2018 (3 of 4)/wt cnt 0018.tif
- S5_File/pone.0009826 EOC Replication Data 2018 (3 of 4)/wt cnt.tif
- S5_File/pone.0009826 EOC Replication Data 2018 (3 of 4)/wt cnt_001.tif
- S5_File/pone.0009826 EOC Replication Data 2018 (3 of 4)/wt ox200 0010.tif
- S5_File/pone.0009826 EOC Replication Data 2018 (3 of 4)/wt ox200 0011.tif
- S5_File/pone.0009826 EOC Replication Data 2018 (3 of 4)/wt ox200 0012.tif
- S5_File/pone.0009826 EOC Replication Data 2018 (3 of 4)/wt ox200 002.tif
- S5_File/pone.0009826 EOC Replication Data 2018 (3 of 4)/wt ox200 003.tif
- S5_File/pone.0009826 EOC Replication Data 2018 (3 of 4)/wt ox200 004.tif
- S5_File/pone.0009826 EOC Replication Data 2018 (3 of 4)/wt ox200 005.tif
- S5_File/pone.0009826 EOC Replication Data 2018 (3 of 4)/wt ox200 006.tif
- S5_File/pone.0009826 EOC Replication Data 2018 (3 of 4)/wt ox200 007.tif
- S5_File/pone.0009826 EOC Replication Data 2018 (3 of 4)/wt ox200 008.tif
- S5_File/pone.0009826 EOC Replication Data 2018 (3 of 4)/wt ox200 009.tif
