# Supplementary material for: Expression of Concern: Stress-Induced Sphingolipid Signaling: Role of Type-2 Neutral Sphingomyelinase in Murine Cell Apoptosis and Proliferation
Source: PLoS One. 2018 Dec 10;13(12):e0208866. doi: 10.1371/journal.pone.0208866 (PMC6287835; doi:10.1371/journal.pone.0208866)
Supplement: S6 File — (ZIP) [file pone.0208866.s006.zip]

Archive with 20 entries (18 files):
- S6_File/
- S6_File/pone.0009826 EOC Replication Data 2018 (4 of 4)/
- S6_File/pone.0009826 EOC Replication Data 2018 (4 of 4)/wt ox200 0013.tif
- S6_File/pone.0009826 EOC Replication Data 2018 (4 of 4)/wt ox200 0014.tif
- S6_File/pone.0009826 EOC Replication Data 2018 (4 of 4)/wt ox200 0015.tif
- S6_File/pone.0009826 EOC Replication Data 2018 (4 of 4)/wt ox200 0016.tif
- S6_File/pone.0009826 EOC Replication Data 2018 (4 of 4)/wt ox200 0017.tif
- S6_File/pone.0009826 EOC Replication Data 2018 (4 of 4)/wt ox200 0018.tif
- S6_File/pone.0009826 EOC Replication Data 2018 (4 of 4)/wt stau 0001.tif
- S6_File/pone.0009826 EOC Replication Data 2018 (4 of 4)/wt stau 0002.tif
- S6_File/pone.0009826 EOC Replication Data 2018 (4 of 4)/wt stau 0003.tif
- S6_File/pone.0009826 EOC Replication Data 2018 (4 of 4)/wt stau 0004.tif
- S6_File/pone.0009826 EOC Replication Data 2018 (4 of 4)/wt stau 0005.tif
- S6_File/pone.0009826 EOC Replication Data 2018 (4 of 4)/wt stau 0006.tif
- S6_File/pone.0009826 EOC Replication Data 2018 (4 of 4)/wt stau 0007.tif
- S6_File/pone.0009826 EOC Replication Data 2018 (4 of 4)/wt stau 0008.tif
- S6_File/pone.0009826 EOC Replication Data 2018 (4 of 4)/wt stau 0009.tif
- S6_File/pone.0009826 EOC Replication Data 2018 (4 of 4)/wt stau 0010.tif
- S6_File/pone.0009826 EOC Replication Data 2018 (4 of 4)/wt stau 0011.tif
- S6_File/pone.0009826 EOC Replication Data 2018 (4 of 4)/wt stau.tif
